# Supplementary material for: Beyond QRS Duration: Myocardial Work Indices for the Assessment of Left Bundle Branch Block
Source: Biomedicines. 2026 Apr 21;14(4):941. doi: 10.3390/biomedicines14040941 (PMC13113751; doi:10.3390/biomedicines14040941)
Supplement: Supplementary file 1 [file biomedicines-14-00941-s001.zip]

Archive with 1 entries (1 files):
- biomedicines-4241034-supplementary.pdf
